# Supplementary material for: Genome-Wide Dissection of Novel QTLs and Genes Associated with Weed Competitiveness in Early-Backcross Selective Introgression-Breeding Populations of Rice (Oryza sativa L.)
Source: Biology (Basel). 2025 Apr 13;14(4):413. doi: 10.3390/biology14040413 (PMC12025310; doi:10.3390/biology14040413)
Supplement: Supplementary file 1 [file biology-14-00413-s001.zip]

Archive with 6 entries (6 files):
- Additional file S1.xlsx
- Additional file S2.xlsx
- Additional file S3.xlsx
- Supplemental Tables.pdf
- Supplementary Figure 1.tif
- Supplementary Figure 2.tif
