# Supplementary material for: Genome-Wide Dissection of Novel QTLs and Genes Associated with Weed Competitiveness in Early-Backcross Selective Introgression-Breeding Populations of Rice (Oryza sativa L.)
Source: Biology (Basel). 2025 Apr 13;14(4):413. doi: 10.3390/biology14040413 (PMC12025310; doi:10.3390/biology14040413)
Supplement: Supplementary file 1 [file biology-14-00413-s001.zip › Additional file S1.xlsx]

## Sheet: ESG
Mean (Two Replicates) Relative Phenotypic Values of Early Seed Germination Parameters
No.	Designation	1ST GC	2ND GC	GR	SL (cm)	RL (cm)	TDWG (g)	ADWG (g)	SVI
1	GSR IR2-1-L1-L1-L2	22	24	91.6667	6.5717	5.8937	0.385	0.0160417	35.2708
2	GSR IR2-1-L1-L1-R2	16.5	23	71.7391	6.756	7.6209	0.395	0.0171739	28.5652
3	GSR IR2-1-L1-L1-Y2	16	22	72.8778	5.8516	6.5912	0.35	0.0159006	25.441
4	GSR IR2-1-L1-N1-L2	11.5	24.5	47	7.1025	6.7588	0.425	0.0173417	19.93
5	GSR IR2-1-L1-N1-Y2	11	22	49.8965	6.4398	6.6865	0.355	0.0161801	17.7019
6	GSR IR2-1-L1-S1-L2	17.5	24.5	71.4167	6.3274	5.4974	0.46	0.0187833	32.8517
7	GSR IR2-1-L1-S1-R2	17.5	24	72.9565	5.9621	5.3857	0.395	0.0164957	28.8226
8	GSR IR2-1-L1-S1-R3	18	24	75	6.8632	5.487	0.465	0.019375	35
9	GSR IR2-1-L1-S1-Y2	16	23.5	68.0254	6.4748	6.3459	0.375	0.0159239	25.6359
10	GSR IR2-1-L1-Y1-L2	15	22.5	66.6667	5.2245	7.1854	0.35	0.0155655	23.3333
11	GSR IR2-1-L1-Y1-R2	19.5	24	81.25	6.9475	6.5605	0.41	0.0170833	33.25
12	GSR IR2-1-L1-Y1-Y2	20	24.5	81.5833	6.5825	4.7991	0.4	0.0163	32.73
13	GSR IR2-1-L11-S1-L2	15	23.5	64.0909	7.3468	6.2344	0.42	0.018	27
14	GSR IR2-1-L11-S1-R2	24	24.5	97.9167	7.1194	6.1327	0.415	0.0169417	40.6458
15	GSR IR2-1-L11-S1-Y2	24.5	24.5	100	6.3606	8.3283	0.44	0.0179583	44
16	GSR IR2-1-L11-S1-Y3	23.5	24	97.9167	6.6136	5.1416	0.425	0.0177083	41.625
17	GSR IR2-1-L13-DT1-L2	22.5	23.5	95.4545	6.8665	6.2504	0.42	0.0179727	40.0455
18	GSR IR2-1-L13-DT1-R2	24	25	96	7.0607	6.4824	0.43	0.0172	41.28
19	GSR IR2-1-L13-DT1-Y2	24.5	24.5	100	6.3493	6.0792	0.435	0.0177167	43.5
20	GSR IR2-1-L13-DT1-Y3	21	25	84	7.3539	4.9401	0.43	0.0172	36.2
21	GSR IR2-1-L3-L1-L2	15.5	21.5	72.2588	6.091	7.467	0.37	0.0172807	26.693
22	GSR IR2-1-L3-L1-R2	12.5	22	56.8182	6.258	6.8561	0.38	0.0172727	22.0455
23	GSR IR2-1-L4-L1-L2	20.5	23	89.5833	6.0609	7.27488	0.375	0.0163258	33.5417
24	GSR IR2-1-L4-L1-R2	13	23	56.25	6.014	7.6605	0.38	0.0164583	21.6875
25	GSR IR2-1-L4-L1-Y2	18.5	23.5	78.9091	6.9958	6.1191	0.37	0.0157545	29.1382
26	GSR IR2-1-L5-S1-L2	18	24.5	73.4167	5.5791	6.1089	0.32	0.013025	23.6225
27	GSR IR2-1-L5-S1-R2	8	24	33.0435	6.702	6.8208	0.4	0.0166609	13.3565
28	GSR IR2-1-L5-S1-Y2	15.5	22	70.2899	5.1122	5.7606	0.345	0.0156625	24.3406
29	GSR IR2-1-L7-S2-L2	17.5	22	79.5455	6.4472	7.9703	0.37	0.0168182	29.2045
30	GSR IR2-1-L7-S2-R2	16	22.5	70.8498	6.5592	5.732	0.395	0.0175593	28.0445
31	GSR IR2-1-L7-S2-Y2	20.5	24	85.4167	6.1372	5.1075	0.4	0.0166667	34.1042
32	GSR IR2-1-L8-S1-L2	15.5	24.5	63.0833	5.2618	4.3734	0.37	0.0150917	23.5192
33	GSR IR2-1-L8-S1-R2	8.5	23.5	35.9601	6.2858	5.9844	0.39	0.0165761	14.3207
34	GSR IR2-1-L8-S1-Y2	15.5	23.5	65.7609	5.3272	5.06	0.385	0.0163949	25.2717
35	GSR IR2-1-R1-N1-R2	19	23	82.7652	7.3634	6.3462	0.395	0.0171402	32.5663
36	GSR IR2-1-R1-N1-Y2	17	22	77.0186	6.5966	8.1185	0.325	0.0147516	25.1708
37	GSR IR2-1-R1-N1-Y3	16.5	23.5	70.1087	7.0768	6.1234	0.405	0.0172464	28.3696
38	GSR IR2-1-R11-L1-L2	11.5	24	47.9167	7.3993	6.4899	0.395	0.0164583	18.9375
39	GSR IR2-1-R11-L1-R2	13	24.5	53	6.2982	5.8741	0.42	0.0171333	22.32
40	GSR IR2-1-R12-L1-L2	14.5	24	60.4167	6.7901	5.4944	0.41	0.0170833	24.7708
41	GSR IR2-1-R12-L1-L3	13.5	24.5	54.8333	7.1579	6.5948	0.47	0.0191917	25.7717
42	GSR IR2-1-R12-L1-R2	9.5	23.5	40.308	7.2476	8.9755	0.43	0.0183062	17.3324
43	GSR IR2-1-R12-L1-Y2	13	23.5	55.3442	6.2451	6.2902	0.44	0.0187138	24.3279
44	GSR IR2-1-R12-L1-Y3	17.5	24	72.9565	6.7212	8.9217	0.43	0.0178783	31.333
45	GSR IR2-1-R14-L1-L2	22.5	24.5	91.8333	6.343	5.8291	0.41	0.0167333	37.6533
46	GSR IR2-1-R14-L1-L3	23	24	95.8261	6.8941	5.3878	0.39	0.0162609	37.3739
47	GSR IR2-1-R14-L1-R2	23.5	25	94	5.4836	2.9207	0.405	0.0162	38.06
48	GSR IR2-1-R4-L1-L2	22.5	23.5	95.4545	7.2585	5.329	0.405	0.0172364	38.7727
49	GSR IR2-1-R4-L1-R2	22.5	24	93.75	5.6934	5.6376	0.45	0.01875	42.25
50	GSR IR2-1-R4-L1-Y2	21	23	91.3043	6.0687	4.0521	0.355	0.0154348	32.413
51	GSR IR2-1-R4-SU1-L2	22.5	23	98	7.1697	4.5216	0.35	0.0154095	34.34
52	GSR IR2-1-R4-SU1-R2	23.5	25	94	6.2117	4.912	0.405	0.0162	38.06
53	GSR IR2-1-R4-SU1-Y2	23	24.5	93.9167	6.4267	6.5591	0.455	0.018575	42.7225
54	GSR IR2-1-R4-SU2-L2	15.5	25	62	5.4335	5.8426	0.435	0.0174	26.98
55	GSR IR2-1-R4-SU2-R2	21.5	23.5	91.4855	6.9292	6.1679	0.4	0.0170109	36.5978
56	GSR IR2-1-R4-SU2-Y2	20.5	24	85.6522	7.0473	5.803	0.36	0.0150087	30.7783
57	GSR IR2-1-R4-U1-L2	21	24	87.5	6.3215	5.6176	0.425	0.0177083	37.1875
58	GSR IR2-1-R4-U1-R2	19	23.5	80.8877	6.0441	6.5391	0.29	0.0124728	23.6984
59	GSR IR2-1-R5-N1-L2	17	24	70.7826	6.5136	6.2064	0.4	0.0166609	28.3374
60	GSR IR2-1-R5-N1-R2	18	23	78.0303	5.541	6.9514	0.39	0.0169697	30.4848
61	GSR IR2-1-R5-N1-Y3	11.5	24.5	46.8333	7.7738	7.9662	0.425	0.0173333	20.0333
62	GSR IR2-1-R8-DT1-L2	17	24	70.8333	5.606	7.0647	0.355	0.0147917	25.1458
63	GSR IR2-1-R8-DT1-R2	19.5	24	81.4783	5.8354	7.3528	0.375	0.0156957	30.6913
64	GSR IR2-1-R8-DT1-Y2	18.5	25	74	3.736	5.1351	0.375	0.015	27.74
65	GSR IR2-1-R8-L1-L2	14	23	61.1742	5.9369	4.9757	0.385	0.0167424	23.447
66	GSR IR2-1-R8-L1-L3	14	24	58.3333	6.4384	5.5906	0.385	0.0160417	22.4583
67	GSR IR2-1-R8-L1-R2	16.5	22.5	73.5119	6.224	5.2607	0.375	0.0166667	27.5
68	GSR IR2-1-R8-L1-Y2	14	24.5	57.25	6.3292	4.8337	0.375	0.0153083	21.4425
69	GSR IR2-1-R9-L1-L2	18	25	72	6.0091	5.9191	0.385	0.0154	27.9
70	GSR IR2-1-R9-L1-R2	18.5	24.5	75.3333	5.1202	5.1106	0.395	0.0161333	29.7133
71	GSR IR2-1-Y1-SU1-R2	23	24	95.8333	7.3183	4.091	0.45	0.01875	43.1667
72	GSR IR2-1-Y10-Y1-L2	22	24.5	89.8333	5.7344	4.7071	0.43	0.01755	38.61
73	GSR IR2-1-Y10-Y1-R2	19	24	79.1667	5.6794	4.634	0.375	0.015625	29.6458
74	GSR IR2-1-Y11-S1-L2	22	24	91.6522	6.5101	3.5919	0.39	0.0162783	35.7443
75	GSR IR2-1-Y11-SU1-L2	19	22	86.25	6.2589	3.8949	0.405	0.0184167	34.975
76	GSR IR2-1-Y11-SU1-R2	21	23.5	89.4928	5.9362	2.8031	0.41	0.0174909	36.9384
77	GSR IR2-1-Y12-L1-L2	23	24.5	93.75	5.7756	4.0015	0.455	0.0185583	42.8125
78	GSR IR2-1-Y12-L1-R2	23.5	24.5	95.9167	6.0343	5.2652	0.415	0.016925	39.8075
79	GSR IR2-1-Y12-L1-Y2	22	23.5	93.6594	6.3177	5.6187	0.425	0.0181069	39.8351
80	GSR IR2-1-Y12-N1-L2	21.5	24	89.5833	5.9248	5.3143	0.41	0.0170833	36.7292
81	GSR IR2-1-Y12-N1-R2	23	24	95.8333	6.9075	5.1667	0.45	0.01875	43.125
82	GSR IR2-1-Y12-N1-Y2	22.5	24.5	91.8333	6.8073	5.7199	0.405	0.016525	37.195
83	GSR IR2-1-Y13-L1-L2	24	24.5	97.9167	6.8673	5.3252	0.4	0.016325	39.1875
84	GSR IR2-1-Y13-L1-R2	21	23.5	89.4928	4.4385	3.7223	0.365	0.0155525	32.7572
85	GSR IR2-1-Y13-SU3-L2	19.5	22	88.3333	6.4109	6.0154	0.34	0.0155417	30.0667
86	GSR IR2-1-Y13-SU3-R2	23.5	25	94	6.3307	4.2429	0.35	0.014	32.9
87	GSR IR2-1-Y13-SU3-Y2	11.5	23.5	48.913	5.7896	3.4429	0.385	0.0163949	18.8261
88	GSR IR2-1-Y14-L1-L2	21	24	87.3043	6.4439	4.864	0.415	0.0172261	36.4896
89	GSR IR2-1-Y14-L1-R2	18.5	24	77.0833	5.677	4.3801	0.41	0.0170833	31.6667
90	GSR IR2-1-Y14-L1-R3	23	24.5	94	5.547	4.3192	0.455	0.0185583	42.62
91	GSR IR2-1-Y14-L1-R4	22	24	91.3043	6.1041	4.325	0.48	0.0199652	44.1739
92	GSR IR2-1-Y14-N1-L2	22.5	24.5	91.9167	6.5186	4.0848	0.5	0.0204083	45.9192
93	GSR IR2-1-Y14-N1-R2	24	25	96	5.421	3.0062	0.385	0.0154	37.02
94	GSR IR2-1-Y14-Y1-L2	18	24	75	6.5704	5.2237	0.435	0.018125	32.5833
95	GSR IR2-1-Y14-Y1-R2	22	24	91.8261	6.4054	3.866	0.43	0.017913	39.4087
96	GSR IR2-1-Y15-DT1-L2	20.5	24	85.4167	5.707	5.9255	0.41	0.0170833	35
97	GSR IR2-1-Y15-DT1-R2	20.5	23.5	87.0471	7.0393	5.0805	0.36	0.0153351	31.2491
98	GSR IR2-1-Y15-L1-R2	19	22.5	84.3874	6.5386	6.528	0.355	0.0157806	29.9704
99	GSR IR2-1-Y15-S2-L2	20	24	83.3333	6.931	6.1385	0.395	0.0164583	32.9167
100	GSR IR2-1-Y15-Y1-L2	24	24	100	5.6112	4.0139	0.39	0.01625	39
101	GSR IR2-1-Y16-S1-L2	18.5	24	77.0833	7.479	5.3391	0.38	0.0158333	29.1875
102	GSR IR2-1-Y16-S1-L3	18.5	24.5	75.5833	7.6983	4.4995	0.4	0.0163167	30.1617
103	GSR IR2-1-Y16-S1-R2	20	23.5	85.1818	8.3312	3.6012	0.405	0.0171818	34.4455
104	GSR IR2-1-Y16-Y1-L2	14.5	24.5	59	7.8183	5.3896	0.37	0.0151	21.92
105	GSR IR2-1-Y16-Y1-R2	19	25	76	7.8434	3.9761	0.4	0.016	30.72
106	GSR IR2-1-Y2-S1-L2	22.5	24	93.75	5.9973	3.4925	0.305	0.0127083	28.5417
107	GSR IR2-1-Y2-S1-R2	22.5	23	97.7273	5.8636	3.6184	0.315	0.0136742	30.8409
108	GSR IR2-1-Y2-U1-L2	21.5	24	89.8261	6.4908	3.9536	0.425	0.0177304	38.147
109	GSR IR2-1-Y2-U1-R2	14.5	24	60.2609	7.0462	5.0897	0.36	0.0149913	21.7687
110	GSR IR2-1-Y9-Y1-L2	21.5	23	93.1818	6.502	3.8784	0.41	0.017803	38.4091
111	GSR IR2-1-Y9-Y1-R2	19.5	24	81.25	6.3117	4.8706	0.4	0.0166667	32.5
112	GSR IR2-1-Y9-Y1-Y2	22.5	24	93.4783	6.0049	4.1925	0.435	0.0180783	40.9565
113	GSR IR2-4-L1-L1-R2	19	25	76	5.975	5.0436	0.405	0.0162	30.74
114	GSR IR2-4-L12-S2-L2	22.5	25	90	5.199	2.5131	0.425	0.017	38.22
115	GSR IR2-4-L2-L1-L3	21	23.5	88.9091	6.3787	3.0757	0.42	0.0179182	37.4127
116	GSR IR2-4-L2-L1-R3	20.5	25	82	6.5516	3.2362	0.43	0.0172	35.28
117	GSR IR2-4-L2-L1-Y2	20	25	80	5.3948	3.4951	0.37	0.0148	29.6
118	GSR IR2-4-L2-Y1-L2	19	24	78.9565	6.9402	3.5557	0.38	0.0158261	30.1043
119	GSR IR2-4-L2-Y1-R2	22.5	24	93.8261	6.9346	3.1127	0.34	0.0141739	31.8826
120	GSR IR2-4-L2-Y1-Y2	20	24	83.3333	6.8056	3.5529	0.41	0.0170833	34.0833
121	GSR IR2-4-L3-Y1-L2	17.5	23	76.087	7.1559	4.0647	0.325	0.0141304	24.7826
122	GSR IR2-4-L3-Y1-R2	21	23.5	89.4022	6.1896	3.5275	0.34	0.0144656	30.3777
123	GSR IR2-4-L3-Y1-R3	21	25	84	6.4436	3.6001	0.325	0.013	27.18
124	GSR IR2-4-L5-L2-L2	23.5	24.5	96	6.1223	3.1584	0.385	0.0157167	36.94
125	GSR IR2-4-L5-L2-Y2	22	25	88	7.3157	3.539	0.425	0.017	37.52
126	GSR IR2-4-L6-S1-L2	23.5	25	94	6.0885	2.9415	0.415	0.0166	39
127	GSR IR2-4-L7-Y1-R2	18.5	24	77.0833	6.4268	4.2827	0.395	0.0164583	30.3958
128	GSR IR2-4-L9-L2-L2	23.5	24.5	95.9167	6.4658	3.8765	0.41	0.0167167	39.3283
129	GSR IR2-4-L9-L2-R2	24	25	96	7.5575	5.918	0.405	0.0162	38.98
130	GSR IR2-4-R16-L2-L2	17.5	24.5	71.1667	6.6338	6.4627	0.385	0.015725	27.335
131	GSR IR2-4-R16-L2-Y2	12.5	22	56.4182	7.6089	5.3037	0.37	0.0168323	20.9627
132	GSR IR2-4-R2-L1-L2	15.5	24	64.6087	6.8043	5.0009	0.395	0.0164435	25.5052
133	GSR IR2-4-R2-L1-R2	14.5	24	60.6087	6.8884	4.304	0.38	0.0159478	23.2617
134	GSR IR2-4-R2-L1-Y2	13.5	21.5	62.987	7.0269	9.4471	0.355	0.0165584	22.6558
135	GSR IR2-4-R2-S1-L2	21	23	91.4773	7.5684	6.3316	0.4	0.0174053	36.5511
136	GSR IR2-4-R2-Y1-L3	22	24	91.6667	6.8552	4.9926	0.395	0.0164583	36.2083
137	GSR IR2-4-R2-Y1-R2	13	23	56.6288	6.7178	4.285	0.41	0.0178788	23.2424
138	GSR IR2-4-R3-SU3-L2	16	20	80.2005	7.045	4.3633	0.31	0.0154887	24.782
139	GSR IR2-4-R3-SU3-L3	5	22	22.0833	6.5142	6.3322	0.375	0.0170833	8.45833
140	GSR IR2-4-R3-SU3-R2	14.5	25	58	5.9483	3.3765	0.43	0.0172	24.88
141	GSR IR2-4-R6-S1-L2	18	25	72	6.2597	3.814	0.43	0.0172	30.96
142	GSR IR2-4-R6-S1-R2	21	24	95.8333	5.3141	6.6324	0.235	0.00979167	20.125
143	GSR IR2-4-R8-L1-L2	16.5	25	66	7.292	5.6775	0.39	0.0156	25.86
144	GSR IR2-4-R8-S1-Y2	24.5	24.5	100	6.4515	5.0684	0.4	0.0163333	40
145	GSR IR2-4-Y10-L1-L2	24	25	96	7.0042	3.9794	0.395	0.0158	37.94
146	GSR IR2-4-Y10-L1-R2	18	23	77.7143	6.701	4.6658	0.465	0.0202	36.42
147	GSR IR2-4-Y10-L1-Y2	22.5	24.5	91.8333	7.1434	5.4658	0.475	0.0193833	43.6233
148	GSR IR2-4-Y4-L1-L3 (IR12G2288)	16.5	23	71.7803	6.2661	3.8013	0.38	0.0165341	27.267
149	GSR IR2-4-Y4-L1-Y2	13	21.5	59.7826	7.6028	4.6374	0.365	0.0170109	21.9674
150	GSR IR2-4-Y4-L1-Y3	19	21	90.4762	7.5549	5.3988	0.37	0.017619	33.4762
151	GSR IR2-4-Y6-L1-L2	22	24.5	89.6667	6.9335	4.0644	0.445	0.0181583	39.9967
152	GSR IR2-4-Y6-L1-L3	22.5	25	90	6.9391	4.8269	0.455	0.0182	40.92
153	GSR IR2-4-Y6-L1-R2	22.5	24.5	91.8333	6.9543	4.1213	0.495	0.0202	45.46
154	GSR IR2-6-R1-Y1-R2	22	23.5	93.7273	7.5823	4.5639	0.47	0.0200818	44.0518
155	GSR IR2-6-R15-S2-L2	22	22	100	6.656	6.5079	0.365	0.0166356	36.5
156	GSR IR2-6-R2-N1-L2	21	23	46.2609	6.8605	5.2179	0.38	0.0164962	17.5791
157	GSR IR2-6-R2-N1-R2	24	25	96	6.2885	4.8725	0.49	0.0196	46.88
158	GSR IR2-6-R3-S2-R2	23	24.5	93.9167	6.5853	4.4459	0.41	0.0167333	38.4867
159	GSR IR2-6-R3-S2-Y2	21	22.5	93.3794	7.324	4.1433	0.56	0.0247727	52.0227
160	GSR IR2-6-R4-N1-L2	23	24.5	93.9167	6.3539	4.8289	0.4	0.0163167	37.5283
161	GSR IR2-6-R4-N1-Y2	23	23.5	98	7.5163	4.2176	0.395	0.0168364	38.68
162	GSR IR2-6-R4-N2-L2	21.5	24.5	87.75	6.0275	3.9339	0.365	0.0148833	32.035
163	GSR IR2-6-R4-N2-R2	15	21.5	68.8043	7.0054	7.8316	0.35	0.0163261	24.2196
164	GSR IR2-6-R4-N2-Y2	11.5	21.5	53.5714	7.1397	5.4207	0.365	0.0169697	19.5
165	GSR IR2-6-R4-S3-L2	11	24	87.75	8.0729	4.5027	0.405	0.0168261	18.2739
166	GSR IR2-6-R4-S3-R2	18.5	24.5	75.3333	7.1659	4.9327	0.405	0.0165083	30.8133
167	GSR IR2-6-R4-S3-Y2	21.5	24	90	7.0197	4.3722	0.3	0.0126957	28
168	GSR IR2-6-R4-S4-L2	18	23.5	76.3636	6.9077	6.969	0.29	0.0120909	22.5455
169	GSR IR2-6-R4-S4-R2	12	23.5	50.9058	6.9768	7.5417	0.3	0.0128623	14.529
170	GSR IR2-6-R4-S4-Y2	16.5	23.5	70.1993	7.3664	4.7168	0.425	0.0180707	29.8505
171	GSR IR2-6-R4-Y1-L2	17.5	24	73.3043	6.8816	7.3068	0.385	0.0160783	28.2687
172	GSR IR2-6-R4-Y1-R2	23.5	24	97.9167	6.6571	5.2875	0.45	0.01875	44.1042
173	GSR IR2-6-R4-Y1-Y2	21.5	24	89.4783	6.584	4.7933	0.415	0.0173304	37.1209
174	GSR IR2-6-R8-L1-L2	17.5	23	76.087	6.5155	5.5621	0.33	0.0143478	25.2174
175	GSR IR2-6-R8-L1-L3	17	20.5	82.8571	6.5656	3.9004	0.33	0.0160833	27.4
176	GSR IR2-6-R8-L1-R2	15	21.5	69.697	7.0343	5.7829	0.345	0.0160714	24
177	GSR IR2-6-R8-L1-Y2	19.5	23.5	83.0616	6.3873	5.9771	0.345	0.014683	28.6368
178	GSR IR2-6-R8-Y1-L2	16.5	23	71.5909	7.6121	4.9497	0.375	0.0162689	26.9659
179	GSR IR2-6-R8-Y1-R2	20.5	23.5	87.1818	6.2625	5.6937	0.33	0.0140455	28.7864
180	GSR IR2-6-R8-Y1-R3	22.5	24.5	91.75	5.9147	5.1793	0.37	0.015125	33.8625
181	GSR IR2-6-R8-Y1-Y2	18	24	75.1304	6.934	3.7286	0.41	0.0170957	30.7722
182	WTR1	23	24.5	93.9167	6.468	4.5152	0.39	0.0159333	36.6467
183	HAOANNONG	23.5	24.5	95.8333	7.9309	2.6154	0.43	0.0175417	41.2917
184	Y134	24.5	24.5	100	7.1336	4.1451	0.45	0.0183667	45
185	ChengHui448	19.122	23.8659	79.9581	6.68227	4.50845	0.392927	0.0164766	31.4558
Note:	Shoot length and root length are in centimeter (cm), while dry weights are in grams (g).
LEGEND
1ST GC	1st Germination Rate
2ND GC	2nd Germination Rate
GR	Germination Rate
SL	Shoot Length
RL	Root Length
TDWG	Total Dry Weight
ADWG	Average Dry Weight
SVI	Seedling Vigor Index

## Sheet: ESV
Mean (Two Replicates) Relative Phenotypic Values of Early Seedling Vigor Parameters
No.	Designation	RPH14	RPH21	RPH28	RNL14	RNL21	RNL28	RTN28	RSVI28	RSDW28	RRDW28	RTDW28	RRL28
1	GSR IR2-1-L1-L1-L2	93.6217	93.9708	92.7111	96.6667	80.303	79.8165	71.7949	60.5348	61.5487	56.4516	60.5348	80.4372
2	GSR IR2-1-L1-L1-R2	98.1803	91.1318	95.305	96.5517	96	84.3373	70	72.5275	69.1489	93.4211	72.5275	82.0707
3	GSR IR2-1-L1-L1-Y2	91.8105	96.8026	84.8312	78.5714	76.3636	57.6923	54.5455	46.2791	44.1997	54.1899	46.2791	71.6449
4	GSR IR2-1-L1-N1-L2	95.16	98.4185	84.6774	90	81.3559	70.9677	73.5294	48.589	48.3333	49.6774	48.589	63.4648
5	GSR IR2-1-L1-N1-Y2	99.0396	104.442	94.249	100	87.5	67.7083	74.2857	53.3846	56.5789	38.9831	53.3846	60.0298
6	GSR IR2-1-L1-S1-L2	96.2357	95.2532	93.8403	96.7742	75.3846	65.1376	78.7879	58.5124	62.173	41.6667	58.5124	55.0439
7	GSR IR2-1-L1-S1-R2	93.0114	92.7202	90.8902	100	78.3333	80.2198	78.125	56.044	55.7169	58.1395	56.044	67.87
8	GSR IR2-1-L1-S1-R3	95.4942	90.5187	96.5774	93.1034	88.8889	76.7677	79.4118	47.0847	50.6347	34.5	47.0847	47.7241
9	GSR IR2-1-L1-S1-Y2	97.2488	95.9401	94.3222	100	80	61.6822	74.2857	58.6928	56.4945	69.8413	58.6928	79.5842
10	GSR IR2-1-L1-Y1-L2	101.968	98.8786	95.2391	100	92.8571	82.9268	96.4286	53.3552	51.6854	64.9351	53.3552	67.6797
11	GSR IR2-1-L1-Y1-R2	90.5453	95.1891	92.8357	93.3333	76.1905	66.0194	69.4444	40.6524	41.5094	35.1852	40.6524	55.0442
12	GSR IR2-1-L1-Y1-Y2	99.5102	107.556	102.036	100	91.6667	80.2083	71.4286	45.7143	48.7725	30.6452	45.7143	64.1653
13	GSR IR2-1-L11-S1-L2	95.0081	103.974	97.1042	100	85.9649	61.9565	65.625	42.6966	43.6455	37.7193	42.6966	79.5325
14	GSR IR2-1-L11-S1-R2	103.018	102.563	118.587	100	100	83.908	104	65.4079	62.6335	81	65.4079	78.1937
15	GSR IR2-1-L11-S1-Y2	94.9007	102.556	100.207	100	95.3846	77.8947	96.5517	45.8937	48.2456	34.7222	45.8937	62.3256
16	GSR IR2-1-L11-S1-Y3	93.4807	99.243	97.0322	100	87.6923	59.292	75.7576	34.8162	38.4804	21.1009	34.8162	56.0696
17	GSR IR2-1-L13-DT1-L2	103.929	109.612	94.5495	100	96.7213	67.3469	77.4194	44.137	48.4193	27.8481	44.137	74.6644
18	GSR IR2-1-L13-DT1-R2	97.063	107.439	97.2951	100	90.625	67.5926	89.6552	60.7277	61.6667	56.2044	60.7277	68.9454
19	GSR IR2-1-L13-DT1-Y2	99.6356	104.744	106.654	100	100	71.2766	85.1852	45.393	48.9796	31.3333	45.393	56.0651
20	GSR IR2-1-L13-DT1-Y3	94.8928	103.455	95.9231	100	83.3333	69.2308	75	43.8095	49.6051	26.087	43.8095	56.8859
21	GSR IR2-1-L3-L1-L2	103.41	107.631	105.187	107.143	94.5455	53.9216	46.875	44.3995	49.481	26.3804	44.3995	66.3163
22	GSR IR2-1-L3-L1-R2	97.2658	97.5082	96.7917	100	80	69.3182	62.069	41.791	43.1856	35.1562	41.791	70.5949
23	GSR IR2-1-L4-L1-L2	97.2339	91.2444	98.325	100	75.8621	64.7727	65.3846	34.8802	37.0036	24.5614	34.8802	59.1051
24	GSR IR2-1-L4-L1-R2	100	97.2525	92.1799	103.448	76.2712	65.1685	79.1667	35.823	36.6667	31.7073	35.823	61.2473
25	GSR IR2-1-L4-L1-Y2	100.082	87.2231	107.067	100	83.9286	68.0851	65.3846	38.5064	40.9027	27.027	38.5064	51.3086
26	GSR IR2-1-L5-S1-L2	105.564	99.0661	99.5801	107.407	76.7857	56.0748	48.4848	46.3186	46.8606	42.5532	46.3186	68.254
27	GSR IR2-1-L5-S1-R2	94.0228	100.195	95.4244	103.448	85.9649	55.2381	55.8824	35.1796	36.7596	25.5319	35.1796	60.382
28	GSR IR2-1-L5-S1-Y2	98.1831	89.1508	105.969	103.571	71.1864	50	51.5152	38.242	41.1523	23.8095	38.242	53.6948
29	GSR IR2-1-L7-S2-L2	97.8855	110.676	94.8382	103.448	77.4194	57.6577	58.8235	34.2466	36.1446	25.1799	34.2466	60
30	GSR IR2-1-L7-S2-R2	109.645	101.337	95.2492	96.6667	85	57.1429	74.0741	38.7755	42.132	25	38.7755	58.0609
31	GSR IR2-1-L7-S2-Y2	102.686	102.313	101.922	100	74.5763	50.4673	56.6667	35.7683	37.3313	27.5591	35.7683	70.3545
32	GSR IR2-1-L8-S1-L2	107.331	99.0492	101.477	100	68.8525	51.3514	67.7419	32.0122	33.9004	22.3602	32.0122	63.3333
33	GSR IR2-1-L8-S1-R2	110.975	99.4962	93.7422	89.6552	80.7692	59.7826	51.8519	40.4658	41.5973	32.5581	40.4658	64.5527
34	GSR IR2-1-L8-S1-Y2	101.477	97.0679	100.857	96.5517	84.3137	65.8824	60.8696	40.7303	43.6426	27.6923	40.7303	81.4278
35	GSR IR2-1-R1-N1-R2	105.182	101.301	92.6754	96.6667	69.8413	47.8261	54.0541	44.0746	49.5146	18.797	44.0746	50.2671
36	GSR IR2-1-R1-N1-Y2	104.872	91.9255	112.326	100	69.3548	57.4074	70	47.7733	49.2936	38.4615	47.7733	66.4513
37	GSR IR2-1-R1-N1-Y3	108.561	109.311	102.343	103.448	79.661	71.5789	54.2857	47.5212	49.6423	35.9375	47.5212	58.057
38	GSR IR2-1-R11-L1-L2	109.22	99.5466	97.504	100	72.7273	64.7059	44.4444	53.973	56.8627	38.6792	53.973	57.8947
39	GSR IR2-1-R11-L1-R2	110.34	104.34	90.897	93.3333	71.1864	56.8182	57.6923	44.1696	45.7627	36.1702	44.1696	53.5759
40	GSR IR2-1-R12-L1-L2	108.161	100.178	107.692	89.6552	72.4138	58.5859	63.3333	37.1671	41.4264	20.3593	37.1671	56.0416
41	GSR IR2-1-R12-L1-L3	110.92	99.8939	87.5124	100	71.1864	54.8077	38.7097	41.6149	45.4128	25.1656	41.6149	54.8514
42	GSR IR2-1-R12-L1-R2	106.518	93.5049	50.3043	100	80	72.8395	54.5455	48.0328	50.7722	32.6087	48.0328	61.0526
43	GSR IR2-1-R12-L1-Y2	111.872	96.3334	114.927	103.448	84.2105	61.6822	45.4545	42.7419	46.6954	26.7442	42.7419	52.1896
44	GSR IR2-1-R12-L1-Y3	100.596	93.4455	103.26	90	69.4915	54.3689	46.6667	41.6865	47.3525	20.9945	41.6865	46.4338
45	GSR IR2-1-R14-L1-L2	110.342	111.309	95.4399	100	80	63	48.3871	48.7603	47.4886	60.8696	48.7603	56.1166
46	GSR IR2-1-R14-L1-L3	110.962	100.252	97.9279	100	68.3333	45.8333	43.2432	41.2088	45.9885	25.4717	41.2088	49.3709
47	GSR IR2-1-R14-L1-R2	107.867	101.427	96.6381	100	82.2581	61.2613	59.375	36.7232	41.6789	20.3883	36.7232	52.0339
48	GSR IR2-1-R4-L1-L2	121.039	88.9913	97.6362	100	77.7778	67.2897	72.7273	39.9009	44.0758	24.7126	39.9009	48.232
49	GSR IR2-1-R4-L1-R2	93.6051	90.2335	95.7303	90.3226	67.1429	61.9469	55.5556	36.954	39.6992	26.9231	36.954	28.6109
50	GSR IR2-1-R4-L1-Y2	87.8704	90.2939	95.3859	90.625	68.4932	71.2963	79.3103	36.3415	42.4144	18.3575	36.3415	62.9468
51	GSR IR2-1-R4-SU1-L2	90.3534	90.3869	87.9751	90.9091	71.2121	67.6471	67.8571	36.9436	41.4258	21.9355	36.9436	43.4783
52	GSR IR2-1-R4-SU1-R2	81.4202	73.9896	81.2878	93.3333	65.5738	55.3398	40.625	28.7736	34.3648	14.1026	28.7736	42.2693
53	GSR IR2-1-R4-SU1-Y2	92.5693	82.9395	95.279	96.6667	69.3548	67.9612	42.8571	37.9592	42.0068	21.7687	37.9592	46.5037
54	GSR IR2-1-R4-SU2-L2	78.9753	81.5007	80.4398	82.8571	60	59.292	55.5556	32.3923	37.0656	16.7742	32.3923	46.5863
55	GSR IR2-1-R4-SU2-R2	81.4652	86.7744	82.6923	85.2941	52.7027	52.3364	46.6667	30.2168	34.657	16.8478	30.2168	50.0345
56	GSR IR2-1-R4-SU2-Y2	80.4793	74.3328	84.5235	87.0968	63.3803	51.8182	44.1176	22.7273	26.4901	11.9048	22.7273	36.7705
57	GSR IR2-1-R4-U1-L2	84.5667	88.6156	92.982	96.7742	75.8621	60.7143	47.0588	34.1869	40.669	16.9014	34.1869	53.4426
58	GSR IR2-1-R4-U1-R2	81.1731	97.5579	87.6556	83.3333	64.6154	73.6264	51.7241	34.0256	36.6142	22.8814	34.0256	52.1318
59	GSR IR2-1-R5-N1-L2	80.0525	82.103	86.5264	93.75	66.6667	69.2308	46.4286	30.3922	32.0946	22.1311	30.3922	44.8747
60	GSR IR2-1-R5-N1-R2	87.6077	84.7515	92.8151	87.0968	64.5161	62.7907	50	32.4286	35.1916	19.8413	32.4286	43.0448
61	GSR IR2-1-R5-N1-Y3	90.8173	82.6896	84.2461	83.3333	71.4286	67.4157	53.5714	34.3566	38.695	19.1489	34.3566	49.6403
62	GSR IR2-1-R8-DT1-L2	81.2297	81.9415	81.7197	100	62.5	65.5556	46.4286	37.8641	44.8819	17.9104	37.8641	45.8611
63	GSR IR2-1-R8-DT1-R2	85.9363	87.4011	81.5538	96.6667	62.9032	47.2222	37.5	23.816	26.5203	12.9252	23.816	48.2034
64	GSR IR2-1-R8-DT1-Y2	91.1882	84.487	81.8925	100	64.5161	51.8868	40.625	29.4205	32.8413	15.2672	29.4205	45.4361
65	GSR IR2-1-R8-L1-L2	84.684	84.2059	86.4419	96.5517	73.2143	54.7368	39.2857	25.3482	26.0274	22.3881	25.3482	46.4639
66	GSR IR2-1-R8-L1-L3	83.1729	89.2606	81.7079	76.6667	70.9091	48	31.4286	28.3828	29.6593	22.4299	28.3828	48.2304
67	GSR IR2-1-R8-L1-R2	79.0915	75.9412	78.1152	93.3333	60.2941	63	46.875	21.5262	23.2955	14.3678	21.5262	38.439
68	GSR IR2-1-R8-L1-Y2	79.0902	79.7129	72.5727	73.3333	55	47.8723	32.2581	26.2295	27.6173	21.9101	26.2295	34.8383
69	GSR IR2-1-R9-L1-L2	76.284	75.6354	84.3994	83.3333	70.6897	69.7674	50	28.9586	30.4577	22.5564	28.9586	55.2111
70	GSR IR2-1-R9-L1-R2	82.2462	89.387	89.5828	96.7742	61.5385	70.2703	65.625	31.4516	36.1345	15.9722	31.4516	43.4731
71	GSR IR2-1-Y1-SU1-R2	82.1623	73.848	86.1417	70	69.6429	84.127	57.8947	30.6283	32.8025	20.5882	30.6283	44.8181
72	GSR IR2-1-Y10-Y1-L2	77.0414	75.0473	74.951	70	55	49	39.2857	20.8602	21.875	16.0494	20.8602	40.0826
73	GSR IR2-1-Y10-Y1-R2	85.0706	83.407	89.9746	100	59.7015	57.8947	41.9355	33.1081	36.0563	21.3483	33.1081	48.3731
74	GSR IR2-1-Y11-S1-L2	88.0517	81.6558	86.5787	93.75	64.5161	56.9892	36.6667	29.0771	32.7476	15.1515	29.0771	47.1823
75	GSR IR2-1-Y11-SU1-L2	92.7072	90.3266	97.9316	93.75	56.7568	54.1667	43.3333	91.6949	83.7945	139.286	91.6949	47.538
76	GSR IR2-1-Y11-SU1-R2	89.0086	93.177	93.9229	100	56.338	58	37.1429	36.9863	39.8333	23.8462	36.9863	38.1912
77	GSR IR2-1-Y12-L1-L2	86.7157	92.3563	97.2046	88.2353	62.3188	50.8065	47.3684	29.6465	33.9734	15	29.6465	43.5003
78	GSR IR2-1-Y12-L1-R2	74.6966	80.7075	88.6797	83.3333	60	55.7692	43.75	29.6	32.562	17.2414	29.6	49.2165
79	GSR IR2-1-Y12-L1-Y2	86.84	84.1982	85.6047	93.75	68.9655	64.5161	42.3077	31.7597	34.471	17.6991	31.7597	40.985
80	GSR IR2-1-Y12-N1-L2	75.4937	80.3689	81.5353	81.0811	59.4595	62.8099	62.5	28.6812	31.4516	18.0124	28.6812	39.3582
81	GSR IR2-1-Y12-N1-R2	85.1852	91.5187	101.601	86.4865	78.2609	72.0721	53.8462	37.0844	41.6804	21.1429	37.0844	41.7516
82	GSR IR2-1-Y12-N1-Y2	87.1142	92.1272	96.1359	81.0811	64.2857	66.9565	61.7647	91.1654	89.6629	98.8506	91.1654	50.8143
83	GSR IR2-1-Y13-L1-L2	88.9992	90.7602	90.6982	96.7742	66.6667	77.1429	62.5	34.4274	37.3066	21.8543	34.4274	62.6979
84	GSR IR2-1-Y13-L1-R2	84.6214	92.5947	88.9523	96.7742	64.2857	72.381	63.3333	38.2857	42.2339	20.4724	38.2857	45.9583
85	GSR IR2-1-Y13-SU3-L2	82.4301	85.8926	93.6044	85.7143	64.1791	57.265	45.9459	33.218	36.4583	22.0513	33.218	45.8194
86	GSR IR2-1-Y13-SU3-R2	77.5806	91.4128	93.5463	78.9474	64.5161	65.5556	44	35.1351	39.2754	20.7071	35.1351	54.183
87	GSR IR2-1-Y13-SU3-Y2	90.1795	89.8382	93.0708	93.3333	65.5738	61.9565	37.5	39.0361	44.3077	20	39.0361	56.5407
88	GSR IR2-1-Y14-L1-L2	89.7527	91.7762	88.8592	84.8485	69.5652	63.9344	61.7647	36.9186	43.1002	16.3522	36.9186	46.1022
89	GSR IR2-1-Y14-L1-R2	93.3766	92.1489	80.6444	100	76.2712	73.5294	68.9655	34.8597	37.7111	24.3056	34.8597	51.3551
90	GSR IR2-1-Y14-L1-R3	95.8299	82.2561	94.7506	90.625	57.1429	60.3774	43.75	41.958	45.7766	26.4901	41.958	53.4269
91	GSR IR2-1-Y14-L1-R4	89.1751	81.4068	78.8227	90.3226	66.1972	69.8113	55.8824	39.1376	41.1067	28.866	39.1376	50.7128
92	GSR IR2-1-Y14-N1-L2	99.4135	162.473	94.7599	100	66.6667	68.6441	63.1579	32.0055	35.9019	17.8344	32.0055	50.2677
93	GSR IR2-1-Y14-N1-R2	83.8606	90.1563	95.5939	100	84.6154	91.8919	75	51.6981	56.8	32.9412	51.6981	57.4385
94	GSR IR2-1-Y14-Y1-L2	104.146	88.7372	92.4218	100	74.1935	74.0385	58.0645	38.3495	39.3289	33.7079	38.5113	56.981
95	GSR IR2-1-Y14-Y1-R2	86.3808	86.4721	100.203	96.6667	67.6923	75	62.069	39.0741	42.1208	25.8065	39.2593	60.3385
96	GSR IR2-1-Y15-DT1-L2	88.7784	89.7808	82.5553	93.3333	62.9032	63.5294	40.7407	24.3839	27.3038	14.1975	24.5136	38.1034
97	GSR IR2-1-Y15-DT1-R2	108.515	100.594	94.7141	92.8571	93.1818	72.4138	48.2759	34.2541	39.4542	17.3913	34.3646	70.0339
98	GSR IR2-1-Y15-L1-R2	96.708	93.0962	81.0471	96.6667	80.7692	80	61.5385	43.8944	46.8848	31.5315	44.0594	60.9924
99	GSR IR2-1-Y15-S2-L2	99.885	87.2016	90.6324	100	76.3636	70.7865	51.8519	42.449	46.6154	28.2209	42.585	64.6036
100	GSR IR2-1-Y15-Y1-L2	98.6871	100.617	85.8674	100	66.6667	57.2519	52.9412	35.5714	39.6291	21.3333	35.7143	58.1287
101	GSR IR2-1-Y16-S1-L2	95.0825	99.7958	101.959	100	100	79.7619	57.6923	58.0769	63.7421	34.0278	58.3333	70.0997
102	GSR IR2-1-Y16-S1-L3	107.656	98.5686	95.4148	100	75.4717	69.3182	44.4444	42.7952	45.5897	30.303	42.7952	55.7243
103	GSR IR2-1-Y16-S1-R2	102.599	98.2028	100.4	96.6667	85.4167	76.8293	44.8276	42.8875	49.0282	24.8927	43.0998	61.3636
104	GSR IR2-1-Y16-Y1-L2	100.963	89.722	94.2444	100	71.9298	57.4468	37.931	50.3304	54.2703	35.5191	50.5507	56.5217
105	GSR IR2-1-Y16-Y1-R2	87.3995	93.195	93.1456	100	82.4561	70.3297	66.6667	36.0885	38.8555	25.1497	36.2049	56.274
106	GSR IR2-1-Y2-S1-L2	97.8733	92.7725	98.0422	100	83.3333	72.1649	59.2593	35.3218	38.4061	25.8503	35.4788	58.0134
107	GSR IR2-1-Y2-S1-R2	105.632	93.1076	86.2038	100	73.6842	72.5275	59.2593	44.4251	47.2578	35.4839	44.7735	62.3393
108	GSR IR2-1-Y2-U1-L2	94.9344	100.056	99.7026	96.6667	75	66.6667	55.5556	42.2392	44.5194	32.8671	42.3664	68.5902
109	GSR IR2-1-Y2-U1-R2	102.735	93.575	92.5756	100	76.3636	75.7576	58.6207	49.8623	51.5118	43.1818	50	65.9091
110	GSR IR2-1-Y9-Y1-L2	97.8138	93.4862	98.2314	100	69.8413	65.4206	53.3333	34.0881	34.3328	33.6207	34.2138	50.9777
111	GSR IR2-1-Y9-Y1-R2	96.8861	96.6252	86.9087	100	67.6923	75.7282	58.0645	40.3204	42.1113	31.6667	40.4539	61.8135
112	GSR IR2-1-Y9-Y1-Y2	92.0773	88.8074	85.3659	100	61.6438	71.9298	54.2857	36.1035	37.4235	30.9353	36.2398	54.1344
113	GSR IR2-4-L1-L1-R2	105.86	96.8784	98.8213	100	75.9259	83.3333	50	49.9301	53.7073	35.461	50.0699	78.6062
114	GSR IR2-4-L12-S2-L2	103.258	96.2363	99.8288	96.6667	71.6667	83.3333	67.6471	51.532	55.3611	36.6197	51.6713	74.1277
115	GSR IR2-4-L2-L1-L3	89.6919	87.6919	97.869	89.6552	69.4915	90.2174	75.8621	36.5706	39.8908	24.8175	35.8118	70.6977
116	GSR IR2-4-L2-L1-R3	96.4679	94.2475	96.2091	96.6667	65.0794	76.7677	63.6364	38.7435	40.8363	31.3725	39.0052	60.0912
117	GSR IR2-4-L2-L1-Y2	100.66	96.6625	99.2136	103.448	85.4167	75	51.4286	41.0995	48.0072	23.445	41.3613	67.581
118	GSR IR2-4-L2-Y1-L2	95.1976	94.6301	97.5262	76.6667	74.5455	78.5714	53.5714	43.3239	50.8519	23.5602	43.3239	77.8898
119	GSR IR2-4-L2-Y1-R2	95.0749	90.9222	96.5447	86.2069	78.8462	72.7273	45.1613	44.6078	50.3356	29.6296	44.9346	69.98
120	GSR IR2-4-L2-Y1-Y2	96.6547	101.148	98.349	96.6667	71.9298	61.165	50	38.4259	42.4113	25.6579	38.4259	58.6145
121	GSR IR2-4-L3-Y1-L2	96.4018	101.635	106.168	90	80.3922	69.0476	41.3793	45.8042	49.4712	33.3333	46.1538	60.5158
122	GSR IR2-4-L3-Y1-R2	96.1024	94.5296	85.0251	90	75	62.6374	44.4444	37.6054	42.8151	22.2222	37.774	64.0498
123	GSR IR2-4-L3-Y1-R3	99.8459	90.4168	90.8991	100	72.7273	76	52.1739	55.1948	58	41.5584	55.1948	82.0862
124	GSR IR2-4-L5-L2-L2	102.913	93.2028	101.51	96.6667	69.8413	79.1209	69.2308	43.7695	48.3136	27.4074	43.7695	70.3995
125	GSR IR2-4-L5-L2-Y2	99.0988	99.5129	89.6984	100	68.9655	61.5385	48.3871	44.5235	46.2574	37.8788	44.808	76.6452
126	GSR IR2-4-L6-S1-L2	99.7589	98.2778	94.1124	100	71.9298	82.3529	64	53.5934	56.5837	39.5062	53.5934	63.4777
127	GSR IR2-4-L7-Y1-R2	96.1412	93.9135	106.121	96.4286	68.3333	65.9341	51.7241	43.6893	45.2256	36.8421	44.0129	63.5423
128	GSR IR2-4-L9-L2-L2	100.979	109.783	105.309	77.7778	81.6327	72.1519	51.8519	48.9891	51.5504	38.5827	48.9891	71.2797
129	GSR IR2-4-L9-L2-R2	91.607	102.062	94.7828	75.8621	74.5098	63.6364	30.303	46.9841	47.2169	45.8716	46.9841	80.1863
130	GSR IR2-4-R16-L2-L2	98.2961	98.6271	100.29	96.6667	70.1754	72.5	44	43.514	45.7594	32.3529	43.514	66.1056
131	GSR IR2-4-R16-L2-Y2	94.162	96.1999	85.7988	96.6667	86.9565	60.4651	39.2857	42.0593	44.7257	29.2929	42.0593	65.623
132	GSR IR2-4-R2-L1-L2	106.649	104.42	106.098	93.3333	73.4375	71.2871	56.25	60	59.1078	66.2338	60	91.4469
133	GSR IR2-4-R2-L1-R2	100.403	100.499	96.0352	93.3333	68.6567	77.1429	61.1111	53.9514	54.3828	51.5152	53.9514	78.0759
134	GSR IR2-4-R2-L1-Y2	90.3488	92.6585	85.6003	100	75.8065	69.4737	48.3871	43.5986	45.7317	31.3953	43.5986	74.9208
135	GSR IR2-4-R2-S1-L2	97.477	95.1309	96.4131	96.5517	82.7586	89.7727	75.8621	60.3945	63.1776	48.3871	60.3945	84.6241
136	GSR IR2-4-R2-Y1-L3	99.0399	97.6132	102.85	93.3333	71.4286	78.7234	60	54.6595	56.1441	46.5116	54.6595	71.0584
137	GSR IR2-4-R2-Y1-R2	95.6353	86.5187	93.8363	93.3333	68.9655	86.6667	70.9677	54.927	57.7093	41.4894	54.927	59.3684
138	GSR IR2-4-R3-SU3-L2	91.8114	89.9122	90.6475	100	72.4638	88.8889	73.5294	47.3451	49.3913	35.9223	47.3451	66.2116
139	GSR IR2-4-R3-SU3-L3	93.9929	101.65	96.5283	85.1852	86.9565	77.1429	48	59.6995	62.3729	48.5915	59.6995	70.6066
140	GSR IR2-4-R3-SU3-R2	94.4939	99.097	97.2056	82.1429	89.1304	92.0635	56	62.3053	68.9189	34.6774	62.3053	76.1838
141	GSR IR2-4-R6-S1-L2	103.309	98.7304	101.453	93.3333	71.1864	79.2208	64	63.0058	68.6747	40.3846	63.0058	82.4843
142	GSR IR2-4-R6-S1-R2	109.623	103.827	94.8986	103.448	70.9091	70.6667	52.381	60.9524	64.0371	46.8085	60.9524	79.1086
143	GSR IR2-4-R8-L1-L2	90.6083	94.475	89.0389	93.3333	76.9231	66.6667	50	59.9359	67.0659	30.8943	59.9359	77.8157
144	GSR IR2-4-R8-S1-Y2	88.128	87.8307	85.803	96.6667	72.7273	70.7317	51.7241	24.9231	23.7132	31.1321	24.9231	69.7802
145	GSR IR2-4-Y10-L1-L2	95.3185	84.9497	93.508	93.3333	87.6923	90.099	67.6471	33.2491	37.5806	17.5439	33.2491	52.413
146	GSR IR2-4-Y10-L1-R2	102.042	88.7623	102.974	90	84.2105	103.846	81.4815	81.5739	81.9413	79.4872	81.5739	66.9219
147	GSR IR2-4-Y10-L1-Y2	85.0949	82.3929	85.3516	96.6667	87.6923	88.8889	72.7273	29.9667	30.411	28.0702	29.9667	52.0025
148	GSR IR2-4-Y4-L1-L3 (IR12G2288)	84.0351	79.9227	83.0277	83.3333	67.1875	85.567	60	44.8799	48.336	31.25	44.8799	67.3052
149	GSR IR2-4-Y4-L1-Y2	86.3855	82.4088	82.213	96.6667	84.3137	82.0225	63.3333	40.7576	40.2135	43.8776	40.7576	52.1623
150	GSR IR2-4-Y4-L1-Y3	87.1012	84.7573	86.2918	90.9091	71.6216	79.4393	60.5263	42.8994	43.5805	39.8374	42.8994	69.6667
151	GSR IR2-4-Y6-L1-L2	96.4369	100.256	98.4308	89.6552	96.1538	102.41	74.0741	51.9924	56.1151	36.3636	51.9924	71.4979
152	GSR IR2-4-Y6-L1-L3	91.7905	97.098	91.908	90	83.3333	81.8182	57.1429	41.917	45.3571	28.0576	41.917	49.1268
153	GSR IR2-4-Y6-L1-R2	88.9568	76.8577	79.9176	93.1034	76.7857	61.7021	55.5556	27.154	28.3082	23.0769	27.154	56.0944
154	GSR IR2-6-R1-Y1-R2	85.5924	79.7625	77.6518	93.3333	65.6716	72.1154	72.4138	37.931	38.0208	37.3626	37.931	57.257
155	GSR IR2-6-R15-S2-L2	98.0233	89.0876	90.4046	96.6667	73.0159	62.3932	62.069	40.1216	42.1533	30	40.1216	53.1087
156	GSR IR2-6-R2-N1-L2	95.6778	99.0179	91.6627	93.3333	66.6667	56.5574	63.3333	41.7665	44.1016	30.7692	41.7665	49.0676
157	GSR IR2-6-R2-N1-R2	99.76	80.0782	86.5606	103.448	88.4615	73.3333	62.5	41.1483	44.1296	30.0752	41.1483	59.5391
158	GSR IR2-6-R3-S2-R2	97.3181	84.542	93.2252	100	85.1064	63.9535	47.8261	46.9256	50.2041	34.375	46.9256	59.7448
159	GSR IR2-6-R3-S2-Y2	96.5769	85.5108	97.3581	100	75.4717	50.5051	39.2857	38.0208	39.9682	29.2857	38.0208	59.9498
160	GSR IR2-6-R4-N1-L2	90.8451	84.2544	84.9539	96.6667	70	56.7568	55.1724	39.0516	40.2707	33.3333	39.0516	59.7506
161	GSR IR2-6-R4-N1-Y2	99.1495	78.0967	84.9933	100	88.8889	78.3784	38.4615	38.6395	40.099	31.7829	38.6395	61.735
162	GSR IR2-6-R4-N2-L2	94.6237	79.2413	78.5062	100	76.3636	74.6835	65.2174	45.5371	43.739	56.383	45.5371	64.3189
163	GSR IR2-6-R4-N2-R2	91.0786	76.3111	84.3227	100	65.625	75.9494	52	36.6972	40.9178	19.8473	36.6972	49.0964
164	GSR IR2-6-R4-N2-Y2	92.294	93.0196	87.5146	96.6667	77.7778	68.2353	46.1538	46.443	50	30.6569	46.443	48.9943
165	GSR IR2-6-R4-S3-L2	97.2613	93.7361	100	100	78.1818	76.7123	54.1667	45.5118	48.6328	32.5203	45.5118	61.3374
166	GSR IR2-6-R4-S3-R2	91.5578	79.9726	84.5254	100	80	76.4706	52.381	33.801	37.4204	19.2308	33.801	55.1724
167	GSR IR2-6-R4-S3-Y2	88.8563	84.083	86.7214	96.6667	93.0233	86.2069	55.5556	34.4056	37.1817	21.4286	34.4056	52.9591
168	GSR IR2-6-R4-S4-L2	80.3987	77.5186	92.9478	86.6667	86.6667	84.9057	66.6667	36.8576	39.6709	25.3731	36.8576	62.3197
169	GSR IR2-6-R4-S4-R2	118.215	93.2886	92.6551	116.667	121.212	92.9825	61.1111	58.2441	61.5789	43.6782	58.2441	44.7139
170	GSR IR2-6-R4-S4-Y2	97.877	99.4872	90.1369	107.407	97.619	87.8788	65	46.8254	49.505	36	46.8254	62.1943
171	GSR IR2-6-R4-Y1-L2	98.1626	91.6084	101.786	103.846	79.5918	85.5422	62.069	51.2397	50.9524	53.125	51.2397	52.2684
172	GSR IR2-6-R4-Y1-R2	101.932	96.689	98.0632	83.3333	88.3721	58.6207	33.3333	41.9103	45.3883	27.7228	41.9103	42.5083
173	GSR IR2-6-R4-Y1-Y2	141.85	113.103	103.883	120	102.381	89.5522	59.0909	61.3054	65.043	45	61.3054	54.717
174	GSR IR2-6-R8-L1-L2	108.061	99.8357	98.7654	103.448	82	98.7342	61.5385	63.1579	64.1604	57.8947	63.1579	52.7903
175	GSR IR2-6-R8-L1-L3	116.577	100.488	100.047	111.538	87.7551	88.6076	41.3793	64.7182	67.9104	48.0519	64.7182	57.329
176	GSR IR2-6-R8-L1-R2	94.3421	99.59	86.0096	93.3333	70.1754	58.4158	36.1111	40.4688	43.6293	27.0492	40.4688	47.5087
177	GSR IR2-6-R8-L1-Y2	111.68	104.078	100.121	115.385	91.6667	81.0526	56.25	57.2402	57	58.6207	57.2402	66.1644
178	GSR IR2-6-R8-Y1-L2	106.443	103.923	102.343	103.448	131.111	102.151	65.625	60.066	63.2653	46.5517	60.066	65.2758
179	GSR IR2-6-R8-Y1-R2	110.519	108.437	100.437	96.5517	91.3043	80.7692	46.4286	62.963	55.5076	96.1538	62.963	53.4091
180	GSR IR2-6-R8-Y1-R3	95.4034	77.6018	85.2673	89.2857	77.0833	52.3256	46.4286	25.416	27.5229	15.5172	25.416	33.374
181	GSR IR2-6-R8-Y1-Y2	127.38	121.637	119.335	114.815	91.6667	105.618	76.6667	73.0964	72.9339	73.8318	73.0964	93.4946
182	WTR1	123.798	110.364	101.565	107.407	84	73.0337	41.1765	53.7943	55.6008	45.098	53.7943	58.1093
183	HAOANNONG	109.59	109.193	114.373	107.692	109.091	95.5752	60.9756	60.371	63.9004	45.045	60.371	95.5272
184	Y134	112.09	114.235	111.28	100	94.8276	94.3396	60.4651	62.2889	66.2069	44.898	62.2889	67.0996
185	ChengHui448	96.0208	94.3011	94.7343	93.0173	76.4319	77.579	57.4338	47.5621	50.4778	36.5102	47.5987	69.2774
Note:	Plant height and root length are in centimeter (cm), while dry weights are in grams (g).
LEGEND:
RPH14	Relative Plant Height at 14 DAS
RPH21	Relative Plant Height at 21 DAS
RPH28	Relative Plant Height at 28 DAS
RNL14	Relative Number of Leaves at 14 DAS
RNL21	Relative Number of Leaves at 21 DAS
RNL28	Relative Number of Leaves at 28 DAS
RTN28	Relative Tiller Number at 28 DAS
RSVI28	Relative Seedling Vigor Index at 28 DAS
RSDW28	Relative Shoot Dry Weight at 28 DAS
RRDW28	Relative Root Dry Weight at 28 DAS
RTDW28	Relative Total Dry Weight at 28 DAS
RRL28	Relative Root Length at 28 DAS
