# Supplementary material for: Genome-Wide Dissection of Novel QTLs and Genes Associated with Weed Competitiveness in Early-Backcross Selective Introgression-Breeding Populations of Rice (Oryza sativa L.)
Source: Biology (Basel). 2025 Apr 13;14(4):413. doi: 10.3390/biology14040413 (PMC12025310; doi:10.3390/biology14040413)
Supplement: Supplementary file 1 [file biology-14-00413-s001.zip › Additional file S2.xlsx]

## Sheet: qRPH1-14&28day
S.No	chr	locus	start	stop	annotation
1	Chr1	LOC_Os01g72680	42169412	42172204	disease resistance protein RPS2, putative, expressed
2	Chr1	LOC_Os01g72690	42177832	42183727	NAD kinase, putative, expressed
3	Chr1	LOC_Os01g72700	42184240	42187695	expressed protein
4	Chr1	LOC_Os01g72710	42190284	42194070	expressed protein
5	Chr1	LOC_Os01g72720	42199107	42200332	expressed protein
6	Chr1	LOC_Os01g72730	42202447	42203895	cytochrome P450, putative, expressed
7	Chr1	LOC_Os01g72740	42206304	42208513	cytochrome P450, putative, expressed
8	Chr1	LOC_Os01g72760	42211882	42213692	cytochrome P450, putative, expressed
9	Chr1	LOC_Os01g72780	42216976	42228070	expressed protein
10	Chr1	LOC_Os01g72790	42229506	42232641	cyclin-dependent kinase, putative, expressed
11	Chr1	LOC_Os01g72800	42234584	42237458	signal recognition particle receptor, putative, expressed
12	Chr1	LOC_Os01g72810	42238811	42240567	secreted glycoprotein, putative, expressed
13	Chr1	LOC_Os01g72820	42240786	42245248	CRS1/YhbY domain containing protein, putative, expressed
14	Chr1	LOC_Os01g72834	42247696	42255403	RNA recognition motif containing protein, putative, expressed
15	Chr1	LOC_Os01g72850	42255655	42257190	GDSL-motif lipase/hydrolase family protein, putative, expressed
16	Chr1	LOC_Os01g72860	42260295	42264942	MAC/Perforin domain containing protein, putative, expressed
17	Chr1	LOC_Os01g72870	42265021	42268525	BAS1, putative, expressed
18	Chr1	LOC_Os01g72880	42268880	42274913	DNA mismatch repair protein Mlh1, putative, expressed
19	Chr1	LOC_Os01g72890	42275543	42280567	transposon protein, putative, CACTA, En/Spm sub-class, expressed
20	Chr1	LOC_Os01g72900	42281272	42281973	abscisic stress-ripening, putative, expressed
21	Chr1	LOC_Os01g72910	42282832	42283632	abscisic stress-ripening, putative, expressed
22	Chr1	LOC_Os01g72920	42288473	42289606	expressed protein
23	Chr1	LOC_Os01g72930	42297255	42300253	pentatricopeptide, putative, expressed
24	Chr1	LOC_Os01g72940	42303454	42311177	phosphatidylserine decarboxylase, putative, expressed
25	Chr1	LOC_Os01g72950	42312149	42313577	expressed protein
26	Chr1	LOC_Os01g72960	42315264	42317679	expressed protein
27	Chr1	LOC_Os01g72970	42325823	42329066	DUF630/DUF632 domains containing protein, putative, expressed
28	Chr1	LOC_Os01g72980	42329246	42335754	tRNA uridine 5-carboxymethylaminomethyl modification enzyme gidA, putative, expressed
29	Chr1	LOC_Os01g72980	42329246	42335754	tRNA uridine 5-carboxymethylaminomethyl modification enzyme gidA, putative, expressed
30	Chr1	LOC_Os01g72990	42336217	42349399	expressed protein
31	Chr1	LOC_Os01g73000	42350927	42355398	copine, putative, expressed
32	Chr1	LOC_Os01g73005	42358083	42360654	expressed protein
33	Chr1	LOC_Os01g73024	42369770	42370365	expressed protein
34	Chr1	LOC_Os01g73040	42377194	42381600	CBS domain-containing protein, putative, expressed
35	Chr1	LOC_Os01g73060	42388274	42390062	expressed protein
36	Chr1	LOC_Os01g73070	42392184	42394166	expressed protein
37	Chr1	LOC_Os01g73080	42393512	42401215	expressed protein
38	Chr1	LOC_Os01g73090	42401748	42402302	expressed protein
39	Chr1	LOC_Os01g73110	42411939	42413227	expressed protein
40	Chr1	LOC_Os01g73120	42413338	42416590	expressed protein
41	Chr1	LOC_Os01g73130	42417816	42418739	vacuolar ATP synthase, putative, expressed
42	Chr1	LOC_Os01g73140	42419164	42421379	ubiquitin-fold modifier 1 precursor, putative, expressed
43	Chr1	LOC_Os01g73150	42421671	42424864	expressed protein
44	Chr1	LOC_Os01g73160	42425424	42427258	40S ribosomal protein S10, putative, expressed
45	Chr1	LOC_Os01g73170	42429502	42432618	peroxidase precursor, putative, expressed
46	Chr1	LOC_Os01g73180	42433901	42434170	expressed protein
47	Chr1	LOC_Os01g73190	42436589	42437820	peroxidase precursor, putative, expressed
48	Chr1	LOC_Os01g73200	42441660	42442958	peroxidase precursor, putative, expressed
49	Chr1	LOC_Os01g73210	42443617	42443943	expressed protein
50	Chr1	LOC_Os01g73220	42446001	42447654	peroxidase precursor, putative, expressed
51	Chr1	LOC_Os01g73230	42447904	42450923	syntaxin 6, putative, expressed
52	Chr1	LOC_Os01g73234	42451123	42454309	thioredoxin, putative, expressed
53	Chr1	LOC_Os01g73240	42456839	42457477	expressed protein
54	Chr1	LOC_Os01g73250	42460555	42462334	abscisic stress-ripening, putative, expressed
55	Chr1	LOC_Os01g73260	42467067	42468282	hypothetical protein
56	Chr1	LOC_Os01g73270	42470327	42471850	expressed protein
57	Chr1	LOC_Os01g73280	42472609	42474070	expressed protein
58	Chr1	LOC_Os01g73290	42474669	42475371	expressed protein
59	Chr1	LOC_Os01g73300	42479663	42483372	VAMP-like protein YKT62, putative, expressed
60	Chr1	LOC_Os01g73310	42484073	42487451	actin, putative, expressed
61	Chr1	LOC_Os01g73370	42526911	42527381	S-locus lectin protein kinase family protein, putative, expressed
62	Chr1	LOC_Os01g73390	42532251	42533953	expressed protein
63	Chr1	LOC_Os01g73400	42537688	42537949	hypothetical protein
64	Chr1	LOC_Os01g73410	42541330	42547122	FYVE zinc finger domain containing protein, expressed
65	Chr1	LOC_Os01g73420	42547599	42548991	mitochondrial carrier protein, putative, expressed
66	Chr1	LOC_Os01g73430	42549843	42556862	RNA polymerase IV largest subunit, putative, expressed
67	Chr1	LOC_Os01g73440	42559048	42559953	expressed protein
68	Chr1	LOC_Os01g73450	42562817	42566993	amino acid kinase, putative, expressed
69	Chr1	LOC_Os01g73460	42567843	42573082	ATXR, putative, expressed
70	Chr1	LOC_Os01g73470	42574827	42577818	growth inhibition and differentiation-related protein 88, putative, expressed
71	Chr1	LOC_Os01g73480	42579342	42583645	acetyltransferase, GNAT family protein, expressed
72	Chr1	LOC_Os01g73490	42585170	42586070	expressed protein
73	Chr1	LOC_Os01g73500	42587236	42590334	expressed protein
74	Chr1	LOC_Os01g73514	42590881	42598002	5-oxoprolinase, putative, expressed
75	Chr1	LOC_Os01g73530	42601170	42612433	ABC transporter, ATP-binding protein, putative, expressed
76	Chr1	LOC_Os01g73540	42613763	42614641	YGGT family protein, putative, expressed
77	Chr1	LOC_Os01g73550	42614788	42618386	mitochondrial-processing peptidase subunit alpha, mitochondrial precursor, putative, expressed

## Sheet: qRPH5
S.No	chr	locus	start	stop	annotation
1	Chr5	LOC_Os05g49700	28499349	28500563	AP2 domain containing protein, expressed
2	Chr5	LOC_Os05g49730	28523662	28526025	protein phosphatase 2C, putative, expressed
3	Chr5	LOC_Os05g49740	28534151	28536925	EMB2744, putative, expressed
4	Chr5	LOC_Os05g49750	28539658	28543849	expressed protein
5	Chr5	LOC_Os05g49760	28547545	28551974	dehydrogenase, putative, expressed
6	Chr5	LOC_Os05g49770	28551310	28557309	CTP synthase, putative, expressed
7	Chr5	LOC_Os05g49780	28572408	28575233	histone-like transcription factor and archaeal histone, putative, expressed
8	Chr5	LOC_Os05g49790	28578047	28578498	DUF538 domain containing protein, putative, expressed
9	Chr5	LOC_Os05g49800	28579194	28582615	ketol-acid reductoisomerase, chloroplast precursor, putative, expressed
10	Chr5	LOC_Os05g49810	28585661	28588880	armadillo/beta-catenin-like repeat containing protein, expressed
11	Chr5	LOC_Os05g49820	28588545	28593953	chloroplast unusual positioning protein, putative, expressed

## Sheet: qRPH9
S.No	chr	locus	start	stop	annotation
1	Chr9	LOC_Os09g24560	14617482	14619069	No apical meristem protein, putative, expressed
2	Chr9	LOC_Os09g24570	14629656	14632859	growth regulator related protein, putative, expressed
3	Chr9	LOC_Os09g24580	14635600	14636121	EF hand family protein, putative, expressed
4	Chr9	LOC_Os09g24590	14649228	14650292	expressed protein
5	Chr9	LOC_Os09g24600	14652112	14652561	S-adenosylmethionine decarboxylase proenzyme, putative, expressed
6	Chr9	LOC_Os09g24610	14654565	14655281	expressed protein
7	Chr9	LOC_Os09g24620	14659923	14661767	expressed protein
8	Chr9	LOC_Os09g24630	14661675	14664152	expressed protein
9	Chr9	LOC_Os09g24640	14666229	14667809	pentatricopeptide, putative, expressed
10	Chr9	LOC_Os09g24650	14671543	14676773	zinc finger, C3HC4 type, putative, expressed
11	Chr9	LOC_Os09g24660	14677513	14681202	AGAP000554-PA, putative, expressed
12	Chr9	LOC_Os09g24670	14680807	14684519	CAAX amino terminal protease family protein, putative, expressed
13	Chr9	LOC_Os09g24680	14687748	14690180	pentatricopeptide, putative, expressed
14	Chr9	LOC_Os09g24690	14691168	14693121	60S ribosomal protein L34, putative, expressed
15	Chr9	LOC_Os09g24700	14694434	14699204	expressed protein
16	Chr9	LOC_Os09g24710	14711584	14716679	alpha/beta hydrolase fold, putative, expressed
17	Chr9	LOC_Os09g24720	14729631	14731119	expressed protein
18	Chr9	LOC_Os09g24730	14731888	14733820	expressed protein
19	Chr9	LOC_Os09g24800	14775451	14776791	MYB family transcription factor, putative, expressed
20	Chr9	LOC_Os09g24810	14793742	14794460	ZF-HD protein dimerisation region containing protein, expressed
21	Chr9	LOC_Os09g24820	14812099	14816389	ZF-HD protein dimerisation region containing protein, expressed
22	Chr9	LOC_Os09g24830	14821407	14821788	hypothetical protein
23	Chr9	LOC_Os09g24840	14828981	14830515	GASR10 - Gibberellin-regulated GASA/GAST/Snakin family protein precursor, expressed

## Sheet: qRLC10.1
S.No	chr	locus	start	stop	annotation
1	Chr10	LOC_Os10g01640	427454	430429	decarboxylase, putative, expressed
2	Chr10	LOC_Os10g01650	431802	433551	transferase family protein, putative, expressed
3	Chr10	LOC_Os10g01660	435411	438047	transferase family protein, putative, expressed
4	Chr10	LOC_Os10g01670	444538	445563	hypothetical protein
5	Chr10	LOC_Os10g01680	448670	452960	transferase family protein, putative, expressed
6	Chr10	LOC_Os10g01690	455987	457291	transferase family protein, putative, expressed
7	Chr10	LOC_Os10g01700	458730	460565	expressed protein
8	Chr10	LOC_Os10g01710	461268	461776	hypothetical protein
9	Chr10	LOC_Os10g01720	468565	472415	transferase family protein, putative, expressed
10	Chr10	LOC_Os10g01730	473916	476054	hypothetical protein
11	Chr10	LOC_Os10g01740	477515	477832	hypothetical protein
13	Chr10	LOC_Os10g01760	488939	489472	peroxidase precursor, putative, expressed
14	Chr10	LOC_Os10g01800	526147	527331	transferase family protein, putative, expressed

## Sheet: qRLC10.2
S.No	chr	locus	start	stop	annotation
1	Chr10	LOC_Os10g03290	1390813	1391829	CYP94D2, putative
2	Chr10	LOC_Os10g03320	1405706	1407215	UDP-glucoronosyl and UDP-glucosyl transferase domain containing protein, expressed
3	Chr10	LOC_Os10g03380	1438269	1439327	hypothetical protein
4	Chr10	LOC_Os10g03390	1444002	1445321	transferase family protein, putative, expressed
5	Chr10	LOC_Os10g03410	1452360	1453395	hypothetical protein
6	Chr10	LOC_Os10g03420	1455951	1457102	receptor-like protein kinase 2 precursor, putative, expressed
7	Chr10	LOC_Os10g03430	1464694	1465939	expressed protein
8	Chr10	LOC_Os10g03440	1468732	1470114	avr9/Cf-9 rapidly elicited protein 74, putative, expressed
9	Chr10	LOC_Os10g03450	1479694	1480206	expressed protein
10	Chr10	LOC_Os10g03480	1498148	1499169	cyclin-dependent kinase G-1, putative, expressed

## Sheet: qRLC4
S.No	chr	locus	start	stop	annotation
1	Chr4	LOC_Os04g03850	1736630	1740998	OsSub39 - Putative Subtilisin homologue, expressed
2	Chr4	LOC_Os04g03860	1754439	1759865	expressed protein
3	Chr4	LOC_Os04g03870	1767007	1768449	cytochrome P450, putative, expressed

## Sheet: qRTN3
S.No	chr	locus	start	stop	annotation
1	Chr3	LOC_Os03g63650	35953611	35955166	brevis radix, putative, expressed
2	Chr3	LOC_Os03g63660	35955546	35960595	expressed protein

## Sheet: qRTN10
S.No	chr	locus	start	stop	annotation
1	Chr10	LOC_Os10g33940	18051860	18056913	auxin response factor 18, putative, expressed
2	Chr10	LOC_Os10g33950	18062436	18063541	retrotransposon protein, putative, unclassified, expressed
3	Chr10	LOC_Os10g33954	18080689	18080994	hypothetical protein
4	Chr10	LOC_Os10g33960	18085536	18092500	START domain containing protein, expressed
5	Chr10	LOC_Os10g33970	18102574	18108764	double-stranded RNA binding motif containing protein, expressed
6	Chr10	LOC_Os10g33980	18120536	18121083	thiamine pyrophosphate enzyme, N-terminal TPP binding domain containing protein, expressed
7	Chr10	LOC_Os10g33990	18129552	18130135	DUF584 domain containing protein, putative, expressed
8	Chr10	LOC_Os10g34000	18140785	18142443	aquaporin protein, putative, expressed
9	Chr10	LOC_Os10g34010	18144834	18145540	expressed protein
10	Chr10	LOC_Os10g34020	18145792	18149595	glutathione S-transferase, putative, expressed
11	Chr10	LOC_Os10g34030	18150496	18156384	zinc finger, C3HC4 type domain containing protein, expressed
12	Chr10	LOC_Os10g34040	18169102	18172316	nodulin, putative, expressed

## Sheet: qRRL8
S.No	chr	locus	start	stop	annotation
1	Chr8	LOC_Os08g12680	7488653	7510517	zinc finger domain, LSD1 subclass family protein, expressed
2	Chr8	LOC_Os08g12740	7539941	7551975	disease resistance protein RGA3, putative, expressed
3	Chr8	LOC_Os08g12750	7553769	7558834	serine/threonine-protein kinase HT1, putative, expressed
4	Chr8	LOC_Os08g12760	7559098	7563188	YT521-B, putative, expressed
5	Chr8	LOC_Os08g12780	7568532	7574295	chloroplast envelope membrane protein, putative, expressed
6	Chr8	LOC_Os08g12790	7576906	7577904	cytokinin inducible protein, putative, expressed
7	Chr8	LOC_Os08g12800	7583446	7588419	glucan endo-1,3-beta-glucosidase precursor, putative, expressed
8	Chr8	LOC_Os08g12810	7589047	7590231	hypothetical protein
9	Chr8	LOC_Os08g12820	7591557	7597014	proteasome/cyclosome repeat containing protein, expressed
10	Chr8	LOC_Os08g12830	7605599	7610227	cytidylyltransferase domain containing protein, expressed
11	Chr8	LOC_Os08g12840	7610695	7614807	FabA-like domain containing protein, expressed
12	Chr8	LOC_Os08g12850	7616771	7620292	pentatricopeptide, putative, expressed
13	Chr8	LOC_Os08g12890	7652583	7664411	DNA binding protein, putative, expressed
14	Chr8	LOC_Os08g12930	7687205	7687686	hypothetical protein
15	Chr8	LOC_Os08g12960	7693822	7694865	speckle-type POZ protein-like, putative, expressed
16	Chr8	LOC_Os08g12970	7698287	7699299	expressed protein
17	Chr8	LOC_Os08g12980	7701465	7703426	expressed protein
18	Chr8	LOC_Os08g13000	7718114	7719211	MBTB20 - Bric-a-Brac, Tramtrack, Broad Complex BTB domain with Meprin and TRAF Homology MATH domain, expressed
19	Chr8	LOC_Os08g13010	7724310	7726380	expressed protein
20	Chr8	LOC_Os08g13014	7730270	7732702	expressed protein
21	Chr8	LOC_Os08g13020	7735492	7737096	BTB and MATH domain containing protein, putative, expressed
22	Chr8	LOC_Os08g13030	7740373	7741464	MBTB21 - Bric-a-Brac, Tramtrack, Broad Complex BTB domain with Meprin and TRAF Homology MATH domain, expressed
23	Chr8	LOC_Os08g13040	7744378	7744737	hypothetical protein
24	Chr8	LOC_Os08g13050	7746105	7746864	hypothetical protein
25	Chr8	LOC_Os08g13060	7756666	7758169	MBTB22 - Bric-a-Brac, Tramtrack, Broad Complex BTB domain with Meprin and TRAF Homology MATH domain, expressed
26	Chr8	LOC_Os08g13070	7760520	7762242	MBTB23 - Bric-a-Brac, Tramtrack, Broad Complex BTB domain with Meprin and TRAF Homology MATH domain, expressed
27	Chr8	LOC_Os08g13090	7777850	7778889	BTB/POZ domain containing protein, expressed

## Sheet: qRRL10
S.No	chr	locus	start	stop	annotation
1	Chr10	LOC_Os10g33940	18051860	18056913	auxin response factor 18, putative, expressed
2	Chr10	LOC_Os10g33954	18080689	18080994	hypothetical protein
3	Chr10	LOC_Os10g33960	18085536	18092500	START domain containing protein, expressed
4	Chr10	LOC_Os10g33970	18102574	18108764	double-stranded RNA binding motif containing protein, expressed
5	Chr10	LOC_Os10g33980	18120536	18121083	thiamine pyrophosphate enzyme, N-terminal TPP binding domain containing protein, expressed
6	Chr10	LOC_Os10g33990	18129552	18130135	DUF584 domain containing protein, putative, expressed
7	Chr10	LOC_Os10g34000	18140785	18142443	aquaporin protein, putative, expressed
8	Chr10	LOC_Os10g34010	18144834	18145540	expressed protein
9	Chr10	LOC_Os10g34020	18145792	18149595	glutathione S-transferase, putative, expressed
10	Chr10	LOC_Os10g34030	18150496	18156384	zinc finger, C3HC4 type domain containing protein, expressed
11	Chr10	LOC_Os10g34040	18169102	18172316	nodulin, putative, expressed
12	Chr10	LOC_Os10g34050	18172857	18175255	expressed protein
13	Chr10	LOC_Os10g34083	18190886	18191677	expressed protein
14	Chr10	LOC_Os10g34110	18203248	18206311	expressed protein
15	Chr10	LOC_Os10g34130	18214554	18217773	nodulin, putative, expressed
16	Chr10	LOC_Os10g34140	18219485	18220216	conserved hypothetical protein
17	Chr10	LOC_Os10g34150	18225297	18227300	nodulin, putative, expressed
18	Chr10	LOC_Os10g34170	18231655	18236511	glutaredoxin domain containing protein, putative, expressed
19	Chr10	LOC_Os10g34180	18240457	18243440	transcription factor BTF3, putative, expressed
20	Chr10	LOC_Os10g34200	18244608	18247356	expressed protein
21	Chr10	LOC_Os10g34220	18258125	18262552	TKL_IRAK_DUF26-lf.1 - DUF26 kinases have homology to DUF26 containing loci, expressed
22	Chr10	LOC_Os10g34230	18270169	18274977	cytokinin dehydrogenase precursor, putative, expressed
23	Chr10	LOC_Os10g34240	18276775	18277563	expressed protein
24	Chr10	LOC_Os10g34260	18281614	18282367	expressed protein
25	Chr10	LOC_Os10g34270	18285445	18286452	expressed protein
26	Chr10	LOC_Os10g34280	18288073	18288478	expressed protein
27	Chr10	LOC_Os10g34300	18294680	18297198	OsFBX387 - F-box domain containing protein, expressed
28	Chr10	LOC_Os10g34310	18297833	18300119	PPR repeat containing protein, expressed
29	Chr10	LOC_Os10g34320	18301438	18304771	ribosomal L18p/L5e family protein, expressed
30	Chr10	LOC_Os10g34330	18304998	18306626	expressed protein
31	Chr10	LOC_Os10g34340	18309056	18311424	OsFBX388 - F-box domain containing protein, expressed
32	Chr10	LOC_Os10g34350	18311851	18314326	aminotransferase, classes I and II, domain containing protein, expressed
33	Chr10	LOC_Os10g34360	18316325	18318781	stilbene synthase, putative, expressed
34	Chr10	LOC_Os10g34370	18318955	18320451	expressed protein
35	Chr10	LOC_Os10g34390	18332850	18339978	expressed protein
36	Chr10	LOC_Os10g34400	18343006	18352029	expressed protein
37	Chr10	LOC_Os10g34420	18357335	18359936	lysM domain containing protein, putative, expressed
38	Chr10	LOC_Os10g34430	18360484	18372591	Dicer, putative, expressed
39	Chr10	LOC_Os10g34440	18375595	18377854	expressed protein
40	Chr10	LOC_Os10g34450	18382319	18383298	expressed protein
41	Chr10	LOC_Os10g34470	18386542	18391777	HD domain containing protein 2, putative, expressed
42	Chr10	LOC_Os10g34480	18389977	18394398	cytochrome P450, putative, expressed
43	Chr10	LOC_Os10g34490	18402218	18403277	phosphate translocator-related, putative, expressed
44	Chr10	LOC_Os10g34500	18404253	18407851	ZOS10-05 - C2H2 zinc finger protein, expressed
45	Chr10	LOC_Os10g34520	18411506	18414285	mitosis protein dim1, putative, expressed
46	Chr10	LOC_Os10g34529	18416511	18417456	expressed protein
47	Chr10	LOC_Os10g34540	18420713	18425433	tetratricopeptide repeat protein 1, putative, expressed
48	Chr10	LOC_Os10g34550	18426129	18426764	expressed protein
49	Chr10	LOC_Os10g34560	18429484	18430110	expressed protein
50	Chr10	LOC_Os10g34570	18432956	18433609	expressed protein
51	Chr10	LOC_Os10g34580	18434383	18438275	FHA domain containing protein, putative, expressed
52	Chr10	LOC_Os10g34590	18438527	18442439	zinc finger, C3HC4 type domain containing protein, expressed
53	Chr10	LOC_Os10g34602	18446071	18449621	csAtPR5, putative, expressed
54	Chr10	LOC_Os10g34614	18451019	18454464	csAtPR5, putative, expressed

[truncated: 7 more sheets: qGR12, qRL2, qTDWG2 &qSVI2.1, qSVI2.2, qSVI3, qSVI6, qSVI12.2]
