# Supplementary material for: Genome-Wide Dissection of Novel QTLs and Genes Associated with Weed Competitiveness in Early-Backcross Selective Introgression-Breeding Populations of Rice (Oryza sativa L.)
Source: Biology (Basel). 2025 Apr 13;14(4):413. doi: 10.3390/biology14040413 (PMC12025310; doi:10.3390/biology14040413)
Supplement: Supplementary file 1 [file biology-14-00413-s001.zip › Additional file S3.xlsx]

## Sheet: Sheet1
Potential candidate genes Gene models identified from the 18 quantitative trait loci (QTLs) for the weed competitiveness and within the candidate region containing Polymorphic SNPs and non-synonymous SNPs.
S.No	Stage	Locus	Annotation	Gene Name	No. of SNPs in 3 K RGP	Haoannong		ChengHui 448		Y134		WTR-1		Candidate Gene
						Polymorphic SNPs	Non-synonymous SNPs	Polymorphic SNPs	Non-synonymous SNPs	Polymorphic SNPs	Non-synonymous SNPs	Polymorphic SNPs	Non-synonymous SNPs
1	Early Seedling Vigor	LOC_Os01g72900	abscisic stress-ripening, putative, expressed	ASR3 (ABSCISIC ACID-STRESS-RIPENING-INDUCIBLE 3 PROTEIN)	37	1	0	3	0	3	0	0	0	NO
2		LOC_Os01g72910	abscisic stress-ripening, putative, expressed	ASR4 (ABSCISIC ACID-STRESS-RIPENING-INDUCIBLE 3 PROTEIN)	29	0	0	2	0	2	0	2	0	NO
3		LOC_Os01g73250	abscisic stress-ripening, putative, expressed	ASR4 (ABSCISIC ACID-STRESS-RIPENING-INDUCIBLE 3 PROTEIN)	146	5	1	10	2	23	5	8	2	YES
4		LOC_Os09g24560	No apical meristem protein, putative, expressed	NAC (Plant transcription factors)	39	0	0	5	1	3	1	5	1	YES
5		LOC_Os05g49780	histone-like transcription factor and archaeal histone, putative, expressed	HAP3B (HAP3B SUBUNIT OF CCAAT-BOX BINDING COMPLEX)	75	3	0	10	0	7	0	8	1	NO
6		LOC_Os09g24800	MYB family transcription factor, putative, expressed	MYB (Plant transcription factors)	52	1	1	2	1	2	1	2	1	YES
7		LOC_Os09g24810	ZF-HD protein dimerisation region containing protein expressed	zf-HD (Plant transcription factors)	19	0	0	1	0	1	0	1	0	NO
8		LOC_Os09g24820	ZF-HD protein dimerization region containing protein expressed	zf-HD (Plant transcription factors)	267	2	0	27	1	34	3	37	3	YES
9		LOC_Os03g63650	brevis radix, putative, expressed	BRXL4 (BREVIS RADIX-LIKE 4) Vigor related	68	1	0	2	0	2	0	2	0	NO
10		LOC_Os10g33940	auxin response factor 18, putative, expressed	ARF22 (AUXIN RESPONSE FACTOR 22)	251	27	4	26	4	23	4	23	4	YES
11		LOC_Os10g33960	START domain-containing protein expressed	OSHB2 (HOMEODOMAIN-CONTAINING PROTEIN 2)	325	20	1	24	2	25	2	25	2	YES
12		LOC_Os10g34020	glutathione S-transferase, putative, expressed	GSTU47 (TAU GLUTATHIONE S-TRANSFERASE 47)	354	24	0	13	2	18	1	31	1	YES
13		LOC_Os10g34430	Dicer, putative, expressed	DCL3B (DICER-LIKE 3B)	469	21	8	22	8	26	9	26	9	YES
14	Early Seed Germination Traits	LOC_Os12g10720	glutathione S-transferase, putative, expressed	GSTZ1 (ZETA GLUTATHIONE S-TRANSFERASE 1)	258	2	0	7	0	0	0	11	1	YES
15		LOC_Os12g10730	glutathione S-transferase, putative, expressed	GSTZ2 (ZETA GLUTATHIONE S-TRANSFERASE 2)	199	0	0	6	1	0	0	7	1	YES
16		LOC_Os12g12580	NADP-dependent oxidoreductase, putative, expressed	CLPC2 (CLASS I CLP ATPASE C2)	306	18	1	65	11	6	0	69	13	YES
17		LOC_Os02g56250	GATA zinc finger domain containing protein expressed	C2C2-GATA (Plant transcription factors)	255	1	0	0	0	9	0	8	0	NO
18		LOC_Os02g15250	late embryogenesis abundant domain-containing protein, putative, expressed	LEA15 (LATE EMBRYOGENESIS ABUNDANT PROTEIN 15)	88	0	0	1	1	11	6	10	5	YES
19		LOC_Os02g15340	no apical meristem protein, putative, expressed	NAC (Plant transcription factors)	113	0	0	0	0	12	5	12	4	YES
20		LOC_Os02g15350	dof zinc finger domain-containing protein, putative, expressed	RPBF (PROLAMIN BOX BINDING FACTOR)	267	3	1	3	0	14	3	52	3	YES
21		LOC_Os02g49970	ZIM motif family protein expressed	JAZ12 (JASMONATE ZIM-DOMAIN PROTEIN 12)	103	3	0	17	0	18	0	18	0	NO
22		LOC_Os02g50240	glutamine synthetase, a catalytic domain containing protein, expressed	GLN1;1 (GLUTAMINE SYNTHETASE 1;1)	194	2	0	8	1	10	1	10	1	YES
23		LOC_Os02g50330	RNA-dependent RNA polymerase, putative, expressed	RDR1(RNA-DEPENDENT RNA POLYMERASE 1)	344	6	0	17	1	18	1	6	0	YES
24		LOC_Os06g03990	aminotransferase, classes I and II, domain-containing protein, expressed	ACS6 (ACC SYNTHASE 6)	221	2	1	0	0	13	4	0	0	NO
25		LOC_Os06g04000	peptidyl-prolyl cis-trans isomerase, putative, expressed	CYP18-1 (CYCLOPHILIN 18-1)	61	0	1	0	0	1	0	0	0	NO
26		LOC_Os06g04070	pyridoxal-dependent decarboxylase protein, putative, expressed	ADC1 (ARGININE DECARBOXYLASE)	343	2	1	0	0	6	3	0	0	YES
27		LOC_Os06g04200	starch synthase, putative, expressed	WX1 (GLUTINOUS ENDOSPERM)	403	6	0	0	0	28	1	2	0	YES
